# Supplementary material for: Novel Phage-Derived Depolymerase with Activity against Proteus mirabilis Biofilms
Source: Microorganisms. 2021 Oct 19;9(10):2172. doi: 10.3390/microorganisms9102172 (PMC8539402; doi:10.3390/microorganisms9102172)
Supplement: Supplementary file 1 [file microorganisms-09-02172-s001.zip]

Archive with 1 entries (1 files):
- microorganisms-1420239-supplementary.pdf
